# Supplementary material for: The Design, Synthesis, and Evaluation of Diaminopimelic Acid Derivatives as Potential dapF Inhibitors Preventing Lysine Biosynthesis for Antibacterial Activity
Source: Antibiotics (Basel). 2022 Dec 28;12(1):47. doi: 10.3390/antibiotics12010047 (PMC9854792; doi:10.3390/antibiotics12010047)
Supplement: Supplementary file 1 [file antibiotics-12-00047-s001.zip]

Archive with 1 entries (1 files):
- antibiotics-2061477-supplementary.pdf
